# Supplementary material for: Genome Mining and Molecular Networking-Targeted Discovery of Siderophores with Plant Growth-Promoting Activities from the Marine-Derived Streptomonospora nanhaiensis 12A09T
Source: Mar Drugs. 2025 Dec 22;24(1):7. doi: 10.3390/md24010007 (PMC12842786; doi:10.3390/md24010007)
Supplement: Supplementary file 1 [file marinedrugs-24-00007-s001.zip]

Archive with 1 entries (1 files):
- marinedrugs-4003088-supplementary.pdf
